# Supplementary material for: Shock index in the emergency department as a predictor for mortality in COVID-19 patients: A systematic review and meta-analysis
Source: Heliyon. 2023 Jul 24;9(8):e18553. doi: 10.1016/j.heliyon.2023.e18553 (PMC10413000; doi:10.1016/j.heliyon.2023.e18553)
Supplement: Multimedia component 2 [file mmc2.xlsx]

## Sheet: Sheet1
	No	Author	Parameters	Cut-off	Sensitivity	Specificity	PPV	NPV	AUC	YJI	Prevalence †	Total	TP †	FP †	FN †	TN †	High SI (TP+FP)	Low SI (TN+FN)
	1	Akdur et al., 2021	14-day mortality	1	0.215909	0.968254	0.513514	0.88835	0.759*	NR	0.134351	655	19	18	69	549	37	618
	2	Rohat et al., 2021	30-day mortality	0.7	0.8364	0.5079	0.424	0.878	0.672	0.3442	0.302209	364	92.0075	124.991	17.9967	129.004	216.999	147.001
	3	Rohat et al., 2022	30-day mortality	0.8	0.6818	0.6654	0.469	0.828	0.674	0.3472	0.302386	364	75.0448	84.9654	35.0238	168.966	160.01	203.99
	4	Rohat et al., 2023	30-day mortality	0.9	0.6364	0.874	0.686	0.847	0.755	0.5104	0.301943	364	69.9451	32.0157	39.9623	222.077	101.961	262.039
	5	Rohat et al., 2024	30-day mortality	1	0.3182	0.9331	0.673	0.76	0.626	0.2513	0.30202	364	34.9814	16.9969	74.9539	237.068	51.9784	312.022
	6	Doganay et al., 2021	30-day mortality	0.93	0.453333	0.914454	0.701031	0.790816	0.795*	NR	0.306748	489	68	29	82	310	97	392
	7	Akdur et al., 2022	90-day mortality	1	0.184	0.973077	0.621622	0.832237	0.759*	NR	0.193798	645	23	14	102	506	37	608
	8	Kurt et al., 2022	ICU admission	0.73	0.612	0.783	0.608	0.785	0.704	0.395	0.354819	464	100.757	64.962	63.8788	234.402	165.719	298.281
	9	Hsieh et al., 2023	ICU admission	0.7	0.73	0.43	0.26	0.85	0.58	0.16	0.215282	262	41	117	15	89	158	104
	10	Eldaboosy et al., 2022	ICU admission	0.7	0.87	0.88	0.76	0.94	0.89	0.75	0.304	1131	296	95	44	696	391	740
	11	van Rensen et al., 2022	ICU admission	0.57	0.783	0.342	0.255	0.845	0.623*	NR	0.223385	411	71.8882	210.026	19.923	109.163	281.914	129.086
	12	Avci et al., 2022	In-hospital mortality	0.722	0.6736	0.8491	0.764	0.782	0.772	0.523	0.420363	801	226.808	70.0612	109.902	394.228	296.87	504.13
	13	Kurt et al., 2021	In-hospital mortality	0.72	0.712	0.696	0.304	0.928	0.739	0.408	0.157179	464	51.9268	118.885	21.0041	272.184	170.812	293.188
	14	van Rensen et al., 2021	In-hospital mortality	0.86	0.123	0.936	0.424	0.735	0.635*	NR	0.276943	411	14.0003	19.0193	99.8233	278.157	33.0196	377.98
	15	Hsieh et al., 2023	In-hospital mortality	0.7	0.33	0.83	0.11	0.95	0.55	0.16	0.0598592	1131	181	92	29	829	273	858
	16	Eldaboosy et al., 2022	In-hospital mortality	1	0.86	0.9	0.67	0.97	0.9	0.76	0.190992	262	5	43	10	204	48	214
	*Estimated AUC using signal detection theory by Zhang and Mueller, 2005; SI, Shock index; PPV, Positive predictive value; NPV, negative predictive value; AUC, Area Under the Curve; YJI, Youden’s J index; NR, not reported.; TP, true positive; FN, false negative; TN: true negative; FP, false positive.
	† Formula to calculate the unreported outcomes are from https://www.cebm.ox.ac.uk/resources/data-extraction-tips-meta-analysis, section DA1 -3
